# Supplementary material for: Radiation-Induced Cellular Senescence Reduces Susceptibility of Glioblastoma Cells to Oncolytic Vaccinia Virus
Source: Cancers (Basel). 2023 Jun 25;15(13):3341. doi: 10.3390/cancers15133341 (PMC10341205; doi:10.3390/cancers15133341)
Supplement: Supplementary file 1 [file cancers-15-03341-s001.zip]

Archive with 2 entries (2 files):
- Supplementary Figures (with Table S1).pdf
- Supplementary Material File S1 (Uncropped Immunoblots).pdf
